# Supplementary material for: A Critical Evaluation of microRNA Biomarkers in Non-Neoplastic Disease
Source: PLoS One. 2014 Feb 26;9(2):e89565. doi: 10.1371/journal.pone.0089565 (PMC3935874; doi:10.1371/journal.pone.0089565)
Supplement: Table S5 — Spreadsheet of all 104 studies with their 192 unique microRNA biomarkers. Column DG indicates the summation of cancer data. Key: PMIDs = PubMed IDs referenced in Table S6; Green = likely; yellow = questionable; blue = ubiquitous; red = unlikely; grey = unknown. (XLS) [file pone.0089565.s009.xls]

## Sheet: Supplemental Table 4
	Myocardial Infarction										Heart Failure					CAD					Acute coronary syndrome				Atrial Fibrillation	Aortic Stenosis	Cardiac Arrest	Hypertension	Hypertrophic Cardiomyopathy	Pulmonary Arterial Hypertension	Risk of Myocardial Infarction	Viral Myocarditis	Hepatitis									Drug Induced Liver Injury	Liver Transplant Rejection	Muscle Disease Induced Liver Injury	Biliary Atresia	Tuberculosis			Acute Pulmonary Embolus
PMID / microRNA	20159880	20921333	22719221	20534597	20395621	21881276	22330002	22252325	19896465	21956146	20185794	21157109	23302636	22120965	20484156	20230787	22925274	22587332	22535975	20595655	21642241	21806992	20195282	21804579	23028671	22882958	22890253	21690488	23199551	23220912	22813605	20921333	22412969	22239527	21692939	22392036	22846613	21606975	20930130	21886843	22066022	22045675	21932376	20930130	22732895	21998423	22037148	22003408	21943159
Let-7a-3p (inc *)
Let-7b-5p																																			↑
Let-7c																																				↑
Let-7e																												↑
Let-7f-1-3p (inc *)
Let-7g-5p
Let-7i-3p
miR-1	↑	↑	↑	↑			↑		↑	↑											↑	↑										↑
miR-7-5p
miR-9-5p
miR-9-3p (inc *)
miR-10b
miR-15a-5p
miR-16-5p																																		↑	↑					↑
miR-17-5p																				↓
miR-17-3p (inc *)
miR-18b-5p																												↓
miR-19a-3p
miR-19b-3p																																			↑
miR-20a-5p																																			↑
miR-20b-5p
miR-21-5p							↑			↑														↑		↑	↑														↑
miR-21-3p (inc *)																																																↑
miR-22-3p														↑
miR-23a-3p
miR-23b-3p																																				↑
miR-24-3p
miR-25-5p
miR-26a-5p
miR-26b-5p
miR-27b-3p
miR-28-3p
miR-28-5p
miR-29a-3p										↑					↑																															↑
miR-29b-3p
miR-29c-3p
miR-30b-5p																												↓
miR-30c-5p
miR-30e-5p
miR-31
miR-34a																																								↑
miR-34b-3p
miR-34b-5p (inc *)
miR-34c-5p
miR-92b-3p														↑
miR-92a-3p																				↓															↑
miR-93-3p (inc *)																																														↑
miR-93-5p
miR-96-5p
miR-100-5p
miR-103a-3p
miR-106a-5p																																			↑
miR-106b-5p
miR-107															↓
miR-122				↓														↑									↑							↑	↑	↑	↑	↑	↑	↑		↑	↑	↕
miR-125a-3p
miR-125a-5p
miR-125b-5p															↓																						↑
miR-126-3p			↓									↓								↓											↑
miR-126-5p (inc *)
miR-130a-3p
miR-130b-3p
miR-132-3p
miR-133a	↑	↑		↑		↑	↑			↑										↑	↑	↑										↑
miR-133b				↑																		↑
miR-134																↑																																	↑
miR-135a-5p																↑
miR-136
miR-137
miR-138-5p
miR-139-5p															↓
miR-140-3p
miR-140-5p
miR-141-5p (inc *)
miR-142-3p															↑
miR-142-5p															↓
miR-143-3p
miR-144-3p																																																↑
miR-144-5p (inc *)
miR-145-5p																				↓
miR-145-3p (inc *)
miR-146a-5p																							↑	↑													↑
miR-146b-5p
miR-147a
miR-148a-3p																																											↑
miR-150-5p																									↓					↓						↑
miR-151a-3p
miR-151a-5p
miR-152
miR-154-3p (inc *)
miR-155-3p (inc *)																																															↑
miR-155-5p																				↓				↓								↑					↑										↑
miR-181a-5p																			↓
miR-181b-5p
miR-181c-5p
miR-184
miR-191-5p
miR-192-5p																																										↑
miR-193a-5p (inc *)
miR-193a-3p
miR-194-5p																																			↑								↑
miR-195-5p
miR-197-3p																															↓
miR-198																↑
miR-199a-3p
miR-199a-5p
miR-200a-3p
miR-200b-3p																																													↑
miR-200c-3p
miR-202-3p
miR-204-5p
miR-205-5p
miR-206
miR-208a	↑									↑										↑		↑
miR-208b		↑						↑														↑										↑
miR-210													↑
miR-218-5p																																										↑
miR-219-2-3p
miR-221-5p
miR-222-3p
miR-223-3p		↓																													↓	↑			↑													↑
miR-296-5p																												↓
miR-297
miR-301a-3p
miR-320a														↑
miR-323a-3p
miR-324-3p
miR-326
miR-328						↑
miR-335-5p
miR-338-3p
miR-342-3p
miR-346
miR-362-3p
miR-365-3p																																																↑
miR-370																↑		↑
miR-374a-5p
miR-374b
miR-375				↓
miR-376b
miR-422a
miR-423-5p							↑				↑			↑
miR-424-5p																																																↑
miR-429																																													↑
miR-431-3p (inc *)
miR-451a																																																↑
miR-455-3p
miR-455-5p
miR-483-5p																													↑
miR-484
miR-486-5p																												↓
miR-493
miR-497-5p															↓
miR-499-5p	↑	↑		↑	↑		↑	↑														↑										↑
miR-516a-5p
miR-516b-5p																												↑
miR-517b
miR-517c
miR-518b																												↓
miR-518e
miR-519a
miR-519d
miR-520g
miR-520h
miR-521
miR-532-5p
miR-542-3p
miR-545-3p
miR-548c-3p
miR-570-3p
miR-571																																	↑
miR-572
miR-574-5p
miR-597
miR-599
miR-600																												↑
miR-603
miR-614
miR-628-3p
miR-628-5p
miR-632																												↑
miR-635
miR-648
miR-652-3p																																	↓
miR-765
miR-1308
miR-1227																												↓
miR-1236																												↓
miR-1263
miR-1266
miR-1826
miR-1979
[truncated: 61 more columns]
