# Supplementary material for: A Critical Evaluation of microRNA Biomarkers in Non-Neoplastic Disease
Source: PLoS One. 2014 Feb 26;9(2):e89565. doi: 10.1371/journal.pone.0089565 (PMC3935874; doi:10.1371/journal.pone.0089565)
Supplement: Table S6 — Cross reference of all manuscripts in the study to their PMID number. (XLS) [file pone.0089565.s010.xls]

## Sheet: PMID
PMID	Title	Authors	Journal Information	Disease from Table 1
18759964	Upregulated miR-146a expression in peripheral blood mononuclear cells from rheumatoid arthritis patients.	Pauley KM, Satoh M, Chan AL, Bubb MR, Reeves WH, Chan EK.	Arthritis Res Ther. 2008;10(4):R101	Rheumatoid Arthritis
19617918	Differential micro RNA expression in PBMC from multiple sclerosis patients.	Otaegui D, Baranzini SE, Armañanzas R, Calvo B, Muñoz-Culla M, Khankhanian P, Inza I, Lozano JA, Castillo-Triviño T, Asensio A, Olaskoaga J, López de Munain A.	PLoS One. 2009 Jul 20;4(7):e6309	Multiple Sclerosis
19823581	MicroRNA fingerprints identify miR-150 as a plasma prognostic marker in patients with sepsis.	Vasilescu C, Rossi S, Shimizu M, Tudor S, Veronese A, Ferracin M, Nicoloso MS, Barbarotto E, Popa M, Stanciulea O, Fernandez MH, Tulbure D, Bueso-Ramos CE, Negrini M, Calin GA.	PLoS One. 2009 Oct 12;4(10):e7405	Sepsis
19896465	Circulating microRNA-1 as a potential novel biomarker for acute myocardial infarction.	Ai J, Zhang R, Li Y, Pu J, Lu Y, Jiao J, Li K, Yu B, Li Z, Wang R, Wang L, Li Q, Wang N, Shan H, Li Z, Yang B.	Biochem Biophys Res Commun. 2010 Jan 1;391(1):73-7	Myocardial Infarction
19931339	miR-223 is overexpressed in T-lymphocytes of patients affected by rheumatoid arthritis.	Fulci V, Scappucci G, Sebastiani GD, Giannitti C, Franceschini D, Meloni F, Colombo T, Citarella F, Barnaba V, Minisola G, Galeazzi M, Macino G.	Hum Immunol. 2010 Feb;71(2):206-11.	Rheumatoid Arthritis
20159880	Circulating microRNA: a novel potential biomarker for early diagnosis of acute myocardial infarction in humans.	Wang GK, Zhu JQ, Zhang JT, Li Q, Li Y, He J, Qin YW, Jing Q.	Eur Heart J. 2010 Mar;31(6):659-66	Myocardial Infarction
20185794	MiR423-5p as a circulating biomarker for heart failure.	Tijsen AJ, Creemers EE, Moerland PD, de Windt LJ, van der Wal AC, Kok WE, Pinto YM.	Circ Res. 2010 Apr 2;106(6):1035-9.	Heart Failure
20188071	Serum miR-146a and miR-223 as potential new biomarkers for sepsis.	Wang JF, Yu ML, Yu G, Bian JJ, Deng XM, Wan XJ, Zhu KM.	Biochem Biophys Res Commun. 2010 Mar 26;394(1):184-8.	Sepsis
20195282	miR-146a in PBMCs modulates Th1 function in patients with acute coronary syndrome.	Guo M, Mao X, Ji Q, Lang M, Li S, Peng Y, Zhou W, Xiong B, Zeng Q.	Immunol Cell Biol. 2010 Jul;88(5):555-64.	Acute Coronary Syndrome
20230787	The peripheral blood mononuclear cell microRNA signature of coronary artery disease.	Hoekstra M, van der Lans CA, Halvorsen B, Gullestad L, Kuiper J, Aukrust P, van Berkel TJ, Biessen EA.	Biochem Biophys Res Commun. 2010 Apr 9;394(3):792-7.	Coronary Artery Disease
20395621	Plasma microRNA 499 as a biomarker of acute myocardial infarction.	Adachi T, Nakanishi M, Otsuka Y, Nishimura K, Hirokawa G, Goto Y, Nonogi H, Iwai N.	Clin Chem. 2010 Jul;56(7):1183-5.	Myocardial Infarction
20470394	Plasma and synovial fluid microRNAs as potential biomarkers of rheumatoid arthritis and osteoarthritis	Murata K, Yoshitomi H, Tanida S, Ishikawa M, Nishitani K, Ito H, Nakamura T.	Arthritis Res Ther. 2010;12(3):R86.	Rheumatoid Arthritis, Osteoarthritis
20484156	MicroRNA signatures in peripheral blood mononuclear cells of chronic heart failure patients	Voellenkle C, van Rooij J, Cappuzzello C, Greco S, Arcelli D, Di Vito L, Melillo G, Rigolini R, Costa E, Crea F, Capogrossi MC, Napolitano M, Martelli F.	Physiol Genomics. 2010 Aug;42(3):420-6.	Heart Failure
20534597	Circulating microRNAs are new and sensitive biomarkers of myocardial infarction.	D'Alessandra Y, Devanna P, Limana F, Straino S, Di Carlo A, Brambilla PG, Rubino M, Carena MC, Spazzafumo L, De Simone M, Micheli B, Biglioli P, Achilli F,Martelli F, Maggiolini S, Marenzi G, Pompilio G, Capogrossi MC.	Eur Heart J. 2010 Nov;31(22):2765-73.	Myocardial Infarction
20546789	MicroRNA-134 plasma levels before and after treatment for bipolar mania.	Rong H, Liu TB, Yang KJ, Yang HC, Wu DH, Liao CP, Hong F, Yang HZ, Wan F, Ye XY, Xu D, Zhang X, Chao CA, Shen QJ.	J Psychiatr Res. 2011 Jan;45(1):92-5.	Bipolar Mania
20595655	Circulating microRNAs in patients with coronary artery disease.	Fichtlscherer S, De Rosa S, Fox H, Schwietz T, Fischer A, Liebetrau C, Weber M, Hamm CW, Röxe T, Müller-Ardogan M, Bonauer A, Zeiher AM, Dimmeler S.	Circ Res. 2010 Sep 3;107(5):677-84.	Coronary Artery Disease
20651284	Plasma microRNA profiling reveals loss of endothelial miR-126 and other microRNAs in type 2 diabetes.	Zampetaki A, Kiechl S, Drozdov I, Willeit P, Mayr U, Prokopi M, Mayr A, Weger S, Oberhollenzer F, Bonora E, Shah A, Willeit J, Mayr M.	Circ Res. 2010 Sep 17;107(6):810-7.	Diabetes
20883153	Human traumatic brain injury alters plasma microRNA levels.	Redell JB, Moore AN, Ward NH 3rd, Hergenroeder GW, Dash PK.	J Neurotrauma. 2010 Dec;27(12):2147-56.	Traumatic Brain Injury
20888330	Identification of miR-130a, miR-27b and miR-210 as serum biomarkers for atherosclerosis obliterans.	Li T, Cao H, Zhuang J, Wan J, Guan M, Yu B, Li X, Zhang W.	Clin Chim Acta. 2011 Jan 14;412(1-2):66-70.	Atherosclerosis Obliterans
20921333	Circulating MicroRNA-208b and MicroRNA-499 Reflect Myocardial Damage in Cardiovascular Disease	Corsten MF, Dennert R, Jochems S, Kuznetsova T, Devaux Y, Hofstra L, Wagner DR, Staessen JA, Heymans S, Schroen B.	Circ Cardiovasc Genet. 2010 Dec;3(6):499-506.	Myocardial Injury, Viral Myocarditis
20930130	Plasma microRNA-122 as a biomarker for viral-, alcohol-, and chemical-related hepatic diseases	Zhang Y, Jia Y, Zheng R, Guo Y, Wang Y, Guo H, Fei M, Sun S.	Clin Chem. 2010 Dec;56(12):1830-8.	Hepatitis B, Muscle Disorder Induced Liver Injury
20952466	Serum and urinary cell-free MiR-146a and MiR-155 in patients with systemic lupus erythematosus.	Wang G, Tam LS, Li EK, Kwan BC, Chow KM, Luk CC, Li PK, Szeto CC.	J Rheumatol. 2010 Dec;37(12):2516-22.	Systemic Lupus Erythematosus
21129921	Circulating miR-29a levels in patients with scleroderma spectrum disorder	Kawashita Y, Jinnin M, Makino T, Kajihara I, Makino K, Honda N, Masuguchi S, Fukushima S, Inoue Y, Ihn H.	J Dermatol Sci. 2011 Jan;61(1):67-9.	Scleroderma
21157109	Assessment of plasma miRNAs in congestive heart failure.	Fukushima Y, Nakanishi M, Nonogi H, Goto Y, Iwai N.	Circ J. 2011;75(2):336-40.	Heart Failure
21249428	Impaired miR-146a expression links subclinical inflammation and insulin resistance in Type 2 diabetes	Balasubramanyam M, Aravind S, Gokulakrishnan K, Prabu P, Sathishkumar C, Ranjani H, Mohan V.	Mol Cell Biochem. 2011 May;351(1-2):197-205.	Diabetes
21372198	Serum and urinary free microRNA level in patients with systemic lupus erythematosus.	Wang G, Tam LS, Li EK, Kwan BC, Chow KM, Luk CC, Li PK, Szeto CC.	Lupus. 2011 Apr;20(5):493-500.	Systemic Lupus Erythematosus
21385555	Expression signature of microRNA-181-a reveals its crucial role in the pathogenesis of paediatric systemic lupus erythematosus.	Lashine YA, Seoudi AM, Salah S, Abdelaziz AI.	Clin Exp Rheumatol. 2011 Mar-Apr;29(2):351-7.	Pediatric Systemic Lupus Erythematosus
21421997	Hsa-miR-34b is a plasma-stable microRNA that is elevated in pre-manifest Huntington's disease.	Gaughwin PM, Ciesla M, Lahiri N, Tabrizi SJ, Brundin P, Björkqvist M.	Hum Mol Genet. 2011 Jun 1;20(11):2225-37.	Huntington's Disease
21425469	miRNAs as serum biomarkers for Duchenne muscular dystrophy.	Cacchiarelli D, Legnini I, Martone J, Cazzella V, D'Amico A, Bertini E, Bozzoni I.	EMBO Mol Med. 2011 May;3(5):258-65.	Muscular Dystrophy
21546856	Circulating microRNA is a biomarker of pediatric Crohn disease.	Zahm AM, Thayu M, Hand NJ, Horner A, Leonard MB, Friedman JR.	J Pediatr Gastroenterol Nutr. 2011 Jul;53(1):26-33.	Crohn's Disease
21606975	Serum miR-122 as a biomarker of necroinflammation in patients with chronic hepatitis C virus infection.	Bihrer V, Friedrich-Rust M, Kronenberger B, Forestier N, Haupenthal J, Shi Y, Peveling-Oberhag J, Radeke HH, Sarrazin C, Herrmann E, Zeuzem S, Waidmann O,Piiper A.	Am J Gastroenterol. 2011 Sep;106(9):1663-9.	Hepatitis C
21642241	Increased microRNA-1 and microRNA-133a levels in serum of patients with cardiovascular disease indicate myocardial damage.	Kuwabara Y, Ono K, Horie T, Nishi H, Nagao K, Kinoshita M, Watanabe S, Baba O, Kojima Y, Shizuta S, Imai M, Tamura T, Kita T, Kimura T.	Circ Cardiovasc Genet. 2011 Aug 1;4(4):446-54.	Acute Coronary Syndrome
21690488	Signature microRNA expression profile of essential hypertension and its novel link to human cytomegalovirus infection.	Li S, Zhu J, Zhang W, Chen Y, Zhang K, Popescu LM, Ma X, Lau WB, Rong R, Yu X, Wang B, Li Y, Xiao C, Zhang M, Wang S, Yu L, Chen AF, Yang X, Cai J.	Circulation. 2011 Jul 12;124(2):175-84.	Hypertension
21692939	Circulating microRNAs in hepatitis B virus-infected patients.	Ji F, Yang B, Peng X, Ding H, You H, Tien P.	J Viral Hepat. 2011 Jul;18(7):e242-51.	Hepatitis B
21700819	Circulating miR-210 predicts survival in critically ill patients with acute kidney injury.	Lorenzen JM, Kielstein JT, Hafer C, Gupta SK, Kümpers P, Faulhaber-Walter R, Haller H, Fliser D, Thum T.	Clin J Am Soc Nephrol. 2011 Jul;6(7):1540-6.	Acute Kidney Failure
21794077	Identification of miRNAs as potential modulators of tissue factor expression in patients with systemic lupus erythematosus and antiphospholipid syndrome.	Teruel R, Pérez-Sánchez C, Corral J, Herranz MT, Pérez-Andreu V, Saiz E, García-Barberá N, Martínez-Martínez I, Roldán V, Vicente V, López-Pedrera C,Martínez C.	J Thromb Haemost. 2011 Oct;9(10):1985-92.	Systemic Lupus Erythematosus
21804579	The altered expression of inflammation-related microRNAs with microRNA-155 expression correlates with Th17 differentiation in patients with acute coronary syndrome.	Yao R, Ma Y, Du Y, Liao M, Li H, Liang W, Yuan J, Ma Z, Yu X, Xiao H, Liao Y.	Cell Mol Immunol. 2011 Nov;8(6):486-95.	Acute Coronary Syndrome
21806992	Diagnostic and prognostic impact of six circulating microRNAs in acute coronary syndrome.	Widera C, Gupta SK, Lorenzen JM, Bang C, Bauersachs J, Bethmann K, Kempf T, Wollert KC, Thum T.	J Mol Cell Cardiol. 2011 Nov;51(5):872-5.	Acute Coronary Syndrome
21840305	Application of next-generation sequencing technology to profile the circulating microRNAs in the serum of preeclampsia versus normal pregnant women.	Yang Q, Lu J, Wang S, Li H, Ge Q, Lu Z.	Clin Chim Acta. 2011 Nov 20;412(23-24):2167-73.	Preeclampsia
21875645	Expression and genetic analysis of miRNAs involved in CD4+ cell activation in patients with multiple sclerosis.	Fenoglio C, Cantoni C, De Riz M, Ridolfi E, Cortini F, Serpente M, Villa C, Comi C, Monaco F, Mellesi L, Valzelli S, Bresolin N, Galimberti D, Scarpini E.	Neurosci Lett. 2011 Oct 17;504(1):9-12.	Multiple Sclerosis
21881276	Circulating microRNAs are promising novel biomarkers of acute myocardial infarction.	Wang R, Li N, Zhang Y, Ran Y, Pu J.	Intern Med. 2011;50(17):1789-95.	Myocardial Infarction
21883400	Circulating miR-142-3p levels in patients with systemic sclerosis.	Makino K, Jinnin M, Kajihara I, Honda N, Sakai K, Masuguchi S, Fukushima S, Inoue Y, Ihn H.	Clin Exp Dermatol. 2012 Jan;37(1):34-9.	Systemic Sclerosis
21886843	Circulating microRNAs in patients with chronic hepatitis C and non-alcoholic fatty liver disease.	Cermelli S, Ruggieri A, Marrero JA, Ioannou GN, Beretta L.	PLoS One. 2011;6(8):e23937.	Hepatitis C
21887347	Early second-trimester serum miRNA profiling predicts gestational diabetes mellitus.	Zhao C, Dong J, Jiang T, Shi Z, Yu B, Zhu Y, Chen D, Xu J, Huo R, Dai J, Xia Y, Pan S, Hu Z, Sha J.	PLoS One. 2011;6(8):e23925.	Gestational Diabetes
21932376	Hepatocyte-derived microRNAs as serum biomarkers of hepatic injury and rejection after liver transplantation.	Farid WR, Pan Q, van der Meer AJ, de Ruiter PE, Ramakrishnaiah V, de Jonge J, Kwekkeboom J, Janssen HL, Metselaar HJ, Tilanus HW, Kazemier G, van der Laan LJ.	Liver Transpl. 2012 Mar;18(3):290-7.	Liver Transplant Rejection
21943159	MicroRNA-134 as a potential plasma biomarker for the diagnosis of acute pulmonary embolism	Xiao J, Jing ZC, Ellinor PT, Liang D, Zhang H, Liu Y, Chen X, Pan L, Lyon R, Liu Y, Peng LY, Liang X, Sun Y, Popescu LM, Condorelli G, Chen YH.	J Transl Med. 2011 Sep 24;9:159.	Acute Pulmonary Embolism
21949733	Glatiramer acetate treatment normalizes deregulated microRNA expression in relapsing remitting multiple sclerosis.	Waschbisch A, Atiya M, Linker RA, Potapov S, Schwab S, Derfuss T.	PLoS One. 2011;6(9):e24604.	Multiple Sclerosis
21956146	Relationship between the temporal profile of plasma microRNA and left ventricular remodeling in patients after myocardial infarction.	Zile MR, Mehurg SM, Arroyo JE, Stroud RE, DeSantis SM, Spinale FG.	Circ Cardiovasc Genet. 2011 Dec;4(6):614-9.	Myocardial Infarction
21998423	Circulating microRNAs in patients with active pulmonary tuberculosis.	Fu Y, Yi Z, Wu X, Li J, Xu F.	J Clin Microbiol. 2011 Dec;49(12):4246-51.	Tuberculosis
22003392	Convergence of miRNA expression profiling, α-synuclein interacton and GWAS in Parkinson's disease.	Martins M, Rosa A, Guedes LC, Fonseca BV, Gotovac K, Violante S, Mestre T, Coelho M, Rosa MM, Martin ER, Vance JM, Outeiro TF, Wang L, Borovecki F,Ferreira JJ, Oliveira SA.	PLoS One. 2011;6(10):e25443.	Parkinson's Disease
22003408	Comparative miRNA expression profiles in individuals with latent and active tuberculosis.	Wang C, Yang S, Sun G, Tang X, Lu S, Neyrolles O, Gao Q.	PLoS One. 2011;6(10):e25832.	Tuberculosis
22006119	Changes in microRNA expression in peripheral mononuclear cells according to the progression of osteoarthritis.	Okuhara A, Nakasa T, Shibuya H, Niimoto T, Adachi N, Deie M, Ochi M.	Mod Rheumatol. 2012 Jun;22(3):446-57.	Osteoarthritis
22037148	Analysis of microRNA expression profiling identifies miR-155 and miR-155* as potential diagnostic markers for active tuberculosis: a preliminary study.	Wu J, Lu C, Diao N, Zhang S, Wang S, Wang F, Gao Y, Chen J, Shao L, Lu J, Zhang X, Weng X, Wang H, Zhang W, Huang Y.	Hum Immunol. 2012 Jan;73(1):31-7.	Tuberculosis
22045675	Circulating microRNAs as potential markers of human drug-induced liver injury.	Starkey Lewis PJ, Dear J, Platt V, Simpson KJ, Craig DG, Antoine DJ, French NS, Dhaun N, Webb DJ, Costello EM, Neoptolemos JP, Moggs J, Goldring CE, Park BK.	Hepatology. 2011 Nov;54(5):1767-76.	Drug-induced Liver Injury
22066022	Serum microRNA-21 as marker for necroinflammation in hepatitis C patients with and without hepatocellular carcinoma.	Bihrer V, Waidmann O, Friedrich-Rust M, Forestier N, Susser S, Haupenthal J, Welker M, Shi Y, Peveling-Oberhag J, Polta A, von Wagner M, Radeke HH, Sarrazin C, Trojan J, Zeuzem S, Kronenberger B, Piiper A.	PLoS One. 2011;6(10):e26971.	Hepatitis C
22069274	Increased expression of microRNA miR-326 in type 1 diabetic patients with ongoing islet autoimmunity.	Sebastiani G, Grieco FA, Spagnuolo I, Galleri L, Cataldo D, Dotta F.	Diabetes Metab Res Rev. 2011 Nov;27(8):862-6.	Diabetes
22087245	Serum microRNA expression profile distinguishes enterovirus 71 and coxsackievirus 16 infections in patients with hand-foot-and-mouth disease.	Cui L, Qi Y, Li H, Ge Y, Zhao K, Qi X, Guo X, Shi Z, Zhou M, Zhu B, Guo Y, Li J, Stratton CW, Tang YW, Wang H.	PLoS One. 2011;6(11):e27071.	Hand Foot and Mouth Disease
22094284	Aberrant expression of serum miRNAs in schizophrenia.	Shi W, Du J, Qi Y, Liang G, Wang T, Li S, Xie S, Zeshan B, Xiao Z.	J Psychiatr Res. 2012 Feb;46(2):198-204.	Schizophrenia
22095477	Serum microRNA expression in pregnancies with preeclampsia	Gunel T, Zeybek YG, Akçakaya P, Kalelioğlu I, Benian A, Ermis H, Aydınlı K.	Genet Mol Res. 2011 Nov 8;10(4):4034-40.	Preeclampsia
22108567	MicroRNA and mRNA expression profile screening in multiple sclerosis patients to unravel novel pathogenic steps and identify potential biomarkers.	Martinelli-Boneschi F, Fenoglio C, Brambilla P, Sorosina M, Giacalone G, Esposito F, Serpente M, Cantoni C, Ridolfi E, Rodegher M, Moiola L, Colombo B, De Riz M, Martinelli V, Scarpini E, Comi G, Galimberti D.	Neurosci Lett. 2012 Feb 2;508(1):4-8.	Multiple Sclerosis
22120965	Serum levels of microRNAs in patients with heart failure.	Goren Y, Kushnir M, Zafrir B, Tabak S, Lewis BS, Amir O.	Eur J Heart Fail. 2012 Feb;14(2):147-54.	Heart Failure
22133505	Increased serum levels of miR-1266 in patients with psoriasis vulgaris.	Ichihara A, Jinnin M, Oyama R, Yamane K, Fujisawa A, Sakai K, Masuguchi S, Fukushima S, Maruo K, Ihn H.	Eur J Dermatol. 2012 Jan-Feb;22(1):68-71.	Psoriasis Vulgaris
22155483	Blood serum miRNA: non-invasive biomarkers for Alzheimer's disease.	Geekiyanage H, Jicha GA, Nelson PT, Chan C.	Exp Neurol. 2012 Jun;235(2):491-6.	Alzheimer's Disease
22171008	Genomic analysis, cytokine expression, and microRNA profiling reveal biomarkers of human dietary zinc depletion and homeostasis.	Ryu MS, Langkamp-Henken B, Chang SM, Shankar MN, Cousins RJ.	Proc Natl Acad Sci U S A. 2011 Dec 27;108(52):20970-5.	Zinc Depletion
22187671	Circulating microRNAs are elevated in plasma from severe preeclamptic pregnancies.	Wu L, Zhou H, Lin H, Qi J, Zhu C, Gao Z, Wang H.	Reproduction. 2012 Mar;143(3):389-97.	Preeclampsia
22231906	Circulating microRNAs involved in multiple sclerosis.	Siegel SR, Mackenzie J, Chaplin G, Jablonski NG, Griffiths L.	Mol Biol Rep. 2012 May;39(5):6219-25.	Multiple Sclerosis
22239527	Serum microRNA-122 levels in different groups of patients with chronic hepatitis B virus infection	Waidmann O, Bihrer V, Pleli T, Farnik H, Berger A, Zeuzem S, Kronenberger B, Piiper A.	J Viral Hepat. 2012 Feb;19(2):e58-65.	Hepatitis B
22240256	Relationships of PBMC microRNA expression, plasma viral load, and CD4+ T-cell count in HIV-1-infected elite suppressors and viremic patients.	Witwer KW, Watson AK, Blankson JN, Clements JE.	Retrovirology. 2012 Jan 12;9:5.	HIV
22252325	Use of circulating microRNAs to diagnose acute myocardial infarction.	Devaux Y, Vausort M, Goretti E, Nazarov PV, Azuaje F, Gilson G, Corsten MF, Schroen B, Lair ML, Heymans S, Wagner DR.	Clin Chem. 2012 Mar;58(3):559-67.	Myocardial Infarction
22294131	miR-200b is involved in intestinal fibrosis of Crohn's disease.	Chen Y, Ge W, Xu L, Qu C, Zhu M, Zhang W, Xiao Y.	Int J Mol Med. 2012 Apr;29(4):601-6.	Crohn's Disease
22330002	Diagnostic potential of circulating miR-499-5p in elderly patients with acute non ST-elevation myocardial infarction	Olivieri F, Antonicelli R, Lorenzi M, D'Alessandra Y, Lazzarini R, Santini G, Spazzafumo L, Lisa R, La Sala L, Galeazzi R, Recchioni R, Testa R, Pompilio G,Capogrossi MC, Procopio AD.	Int J Cardiol. 2012 Feb 11.	Myocardial Infarction
22344312	Serum miR-574-5p: a prognostic predictor of sepsis patients.	Wang H, Meng K, Chen Wj, Feng D, Jia Y, Xie L.	Shock. 2012 Mar;37(3):263-7.	Sepsis
22359580	Genome-wide maps of circulating miRNA biomarkers for ulcerative colitis.	Duttagupta R, DiRienzo S, Jiang R, Bowers J, Gollub J, Kao J, Kearney K, Rudolph D, Dawany NB, Showe MK, Stamato T, Getts RC, Jones KW.	PLoS One. 2012;7(2):e31241.	Ulcerative Colitis
22386737	Circulating MicroRNA in inflammatory bowel disease.	Paraskevi A, Theodoropoulos G, Papaconstantinou I, Mantzaris G, Nikiteas N, Gazouli M.	J Crohns Colitis. 2012 Oct;6(9):900-4.	Inflammatory Bowel Disease
22391115	MicroRNA signature in patients with eosinophilic esophagitis, reversibility with glucocorticoids, and assessment as disease biomarkers.	Lu TX, Sherrill JD, Wen T, Plassard AJ, Besse JA, Abonia JP, Franciosi JP, Putnam PE, Eby M, Martin LJ, Aronow BJ, Rothenberg ME.	J Allergy Clin Immunol. 2012 Apr;129(4):1064-75.e9.	Eosinophilic Esophagitis
22392036	A pilot study of serum microRNA signatures as a novel biomarker for occult hepatitis B virus infection.	Chen Y, Li L, Zhou Z, Wang N, Zhang CY, Zen K.	Med Microbiol Immunol. 2012 Aug;201(3):389-95.	Hepatitis B
22395025	Circulating microRNA miR-323-3p as a biomarker of ectopic pregnancy.	Zhao Z, Zhao Q, Warrick J, Lockwood CM, Woodworth A, Moley KH, Gronowski AM.	Clin Chem. 2012 May;58(5):896-905.	Ectopic Pregnancy
22412969	Micro-RNA Profiling in Human Serum Reveals Compartment-Specific Roles of miR-571 and miR-652 in Liver Cirrhosis	Roderburg C, Mollnow T, Bongaerts B, Elfimova N, Vargas Cardenas D, Berger K, Zimmermann H, Koch A, Vucur M, Luedde M, Hellerbrand C, Odenthal M,Trautwein C, Tacke F, Luedde T.	PLoS One. 2012;7(3):e32999.	Cirrhosis
22456620	Differential microRNA expression in peripheral blood mononuclear cells from Graves' disease patients.	Liu R, Ma X, Xu L, Wang D, Jiang X, Zhu W, Cui B, Ning G, Lin D, Wang S.	J Clin Endocrinol Metab. 2012 Jun;97(6):E968-72.	Graves' Disease
22484483	MicroRNAs miR-144/144* and miR-16 in peripheral blood are potential biomarkers for naturalistic stress in healthy Japanese medical students.	Katsuura S, Kuwano Y, Yamagishi N, Kurokawa K, Kajita K, Akaike Y, Nishida K, Masuda K, Tanahashi T, Rokutan K.	Neurosci Lett. 2012 May 10;516(1):79-84.	Naturalistic Stress
22506038	MiR-133a in human circulating monocytes: a potential biomarker associated with postmenopausal osteoporosis.	Wang Y, Li L, Moore BT, Peng XH, Fang X, Lappe JM, Recker RR, Xiao P.	PLoS One. 2012;7(4):e34641.	Postmenopausal Osteoporosis
22535975	Decreased miR-181a expression in monocytes of obese patients is associated with the occurrence of metabolic syndrome and coronary artery disease.	Hulsmans M, Sinnaeve P, Van der Schueren B, Mathieu C, Janssens S, Holvoet P.	J Clin Endocrinol Metab. 2012 Jul;97(7):E1213-8.	Coronary Artery Disease
22587332	Plasma levels of lipometabolism-related miR-122 and miR-370 are increased in patients with hyperlipidemia and associated with coronary artery disease.	Gao W, He HW, Wang ZM, Zhao H, Lian XQ, Wang YS, Zhu J, Yan JJ, Zhang DG, Yang ZJ, Wang LS.	Lipids Health Dis. 2012 May 15;11:55.	Coronary Artery Disease
22661558	microRNA-92a expression in the sera and dermal fibroblasts increases in patients with scleroderma.	Sing T, Jinnin M, Yamane K, Honda N, Makino K, Kajihara I, Makino T, Sakai K, Masuguchi S, Fukushima S, Ihn H.	Rheumatology (Oxford). 2012 Sep;51(9):1550-6.	Scleroderma
22683424	Circulating microRNAs as candidate biomarkers in patients with systemic lupus erythematosus	Wang H, Peng W, Ouyang X, Li W, Dai Y.	Transl Res. 2012 Sep;160(3):198-206.	Systemic Lupus Erythematosus
22686440	Analysis of serum micro-RNAs as potential biomarker in chronic obstructive pulmonary disease.	Akbas F, Coskunpinar E, Aynaci E, Oltulu YM, Yildiz P.	Exp Lung Res. 2012 Aug;38(6):286-94.	Chronic Obstructive Pulmonary Disease
22719221	Human Circulating MicroRNA-1 and MicroRNA-126 as Potential Novel Indicators for Acute Myocardial Infarction	Long G, Wang F, Duan Q, Chen F, Yang S, Gong W, Wang Y, Chen C, Wang DW.	Int J Biol Sci. 2012;8(6):811-8.	Myocardial Infarction
22719975	Serum microRNA signatures identified by Solexa sequencing predict sepsis patients' mortality: a prospective observational study.	Wang H, Zhang P, Chen W, Feng D, Jia Y, Xie L.	PLoS One. 2012;7(6):e38885.	Sepsis
22732895	Circulating MicroRNA is a Biomarker of Biliary Atresia.	Zahm AM, Hand NJ, Boateng LA, Friedman JR.	J Pediatr Gastroenterol Nutr. 2012 Oct;55(4):366-9.	Biliary Atresia
22813605	Prospective study on circulating MicroRNAs and risk of myocardial infarction.	Zampetaki A, Willeit P, Tilling L, Drozdov I, Prokopi M, Renard JM, Mayr A, Weger S, Schett G, Shah A, Boulanger CM, Willeit J, Chowienczyk PJ, Kiechl S, Mayr M.	J Am Coll Cardiol. 2012 Jul 24;60(4):290-9.	Risk of Myocardial Infarction
22846613	Increased microRNA-155 expression in the serum and peripheral monocytes in chronic HCV infection.	Bala S, Tilahun Y, Taha O, Alao H, Kodys K, Catalano D, Szabo G.	J Transl Med. 2012 Jul 30;10:151.	Hepatitis C
22868808	Evidence for serum miR-15a and miR-16 levels as biomarkers that distinguish sepsis from systemic inflammatory response syndrome in human subjects.	Wang H, Zhang P, Chen W, Feng D, Jia Y, Xie LX.	Clin Chem Lab Med. 2012 Feb 11;50(8):1423-8.	Sepsis
22882958	Myocardial and circulating levels of microRNA-21 reflect left ventricular fibrosis in aortic stenosis patients.	Villar AV, García R, Merino D, Llano M, Cobo M, Montalvo C, Martín-Durán R, Hurlé MA, Nistal JF.	Int J Cardiol. 2012 Aug 8.	Aortic Stenosis
22890253	Circulating microRNAs after cardiac arrest*.	Stammet P, Goretti E, Vausort M, Zhang L, Wagner DR, Devaux Y.	Crit Care Med. 2012 Dec;40(12):3209-14.	Cardiac Arrest
22903028	A miRNA signature in leukocytes from sporadic amyotrophic lateral sclerosis.	De Felice B, Guida M, Guida M, Coppola C, De Mieri G, Cotrufo R.	Gene. 2012 Oct 15;508(1):35-40.	Amyotrophic Lateral Sclerosis
22925274	Circulating microRNA-126 in patients with coronary artery disease: correlation with LDL cholesterol.	Sun X, Zhang M, Sanagawa A, Mori C, Ito S, Iwaki S, Satoh H, Fujii S.	Thromb J. 2012 Aug 28;10(1):16.	Coronary Artery Disease
23026916	Four serum microRNAs identified as diagnostic biomarkers of sepsis.	Wang HJ, Zhang PJ, Chen WJ, Feng D, Jia YH, Xie LX.	J Trauma Acute Care Surg. 2012 Oct;73(4):850-4.	Sepsis
23028671	The expression levels of plasma micoRNAs in atrial fibrillation patients.	Liu Z, Zhou C, Liu Y, Wang S, Ye P, Miao X, Xia J.	PLoS One. 2012;7(9):e44906.	Atrial Fibrillation
23070235	Circulating levels of inflammation-associated miR-155 and endothelial-enriched miR-126 in patients with end-stage renal disease.	Wang H, Peng W, Shen X, Huang Y, Ouyang X, Dai Y.	Braz J Med Biol Res. 2012 Dec;45(12):1308-14.	End Stage Renal Disease
23118427	Circulating MicroRNAs Identified in a Genome-Wide Serum MicroRNA Expression Analysis as Noninvasive Biomarkers for Endometriosis.	Wang WT, Zhao YN, Han BW, Hong SJ, Chen YQ.	J Clin Endocrinol Metab. 2013 Jan;98(1):281-9.	Endometriosis
23190933	Circulating MicroRNAs as Potential Risk Biomarkers for Hematoma Enlargement after Intracerebral Hemorrhage.	Zheng HW, Wang YL, Lin JX, Li N, Zhao XQ, Liu GF, Liu LP, Jiao Y, Gu WK, Wang DZ, Wang YJ.	CNS Neurosci Ther. 2012 Dec;18(12):1003-11.	Intracerebral Hemorrhage
23199551	Profile of microRNAs in the plasma of hypertrophic cardiomyopathy patients compared to healthy controls.	Palacín M, Coto E, Reguero JR, Morís C, Alvarez V.	Int J Cardiol. 2012 Nov 27. pii: S0167-5273(12)01552-5.	Hypertrophic Cardiomyopathy
23220912	Reduced MicroRNA-150 Is Associated with Poor Survival in Pulmonary Arterial Hypertension.	Rhodes CJ, Wharton J, Boon RA, Roexe T, Tsang H, Wojciak-Stothard B, Chakrabarti A, Howard LS, Gibbs JS, Lawrie A, Condliffe R, Elliot CA, Kiely DG, Huson L,Ghofrani HA, Tiede H, Schermuly R, Zeiher AM, Dimmeler S, Wilkins MR.	Am J Respir Crit Care Med. 2013 Feb 1;187(3):294-302.	Pulmonary Arterial Hypertension
23302636	MicroRNA 210 as a Biomarker for Congestive Heart Failure.	Endo K, Naito Y, Ji X, Nakanishi M, Noguchi T, Goto Y, Nonogi H, Ma X, Weng H, Hirokawa G, Asada T, Kakinoki S, Yamaoka T, Fukushima Y, Iwai N.	Biol Pharm Bull. 2013;36(1):48-54.	Heart Failure
